# Supplementary material for: A pathway analysis-based algorithm for calculating the participation degree of ncRNA in transcriptome
Source: Sci Rep. 2022 Dec 31;12:22654. doi: 10.1038/s41598-022-27178-8 (PMC9805457; doi:10.1038/s41598-022-27178-8)
Supplement: Supplementary file 1 — Supplementary Information. [file 41598_2022_27178_MOESM1_ESM.xlsx]

## Sheet: Table S1
Table S1. The top10 miRNAs according to the absolute value of Log2 fold change
miRNAs	Log2 fold change	p-value
skeletal muscle denervation
mmu-miR-183-5p	-3.4022	2.43e-11
mmu-miR-142a-3p	3.3716	4.01e-24
mmu-miR-142b	3.3716	4.01e-24
mmu-miR-34c-5p	3.2644	3.33e-15
mmu-miR-7689-3p	3.171	2.49e-11
mmu-miR-511-3p	2.5135	2.09e-08
mmu-miR-497b	-2.4569	1.68e-08
mmu-miR-1981-5p	-2.4172	4.56e-09
mmu-miR-21a-5p	2.3919	3.62e-31
mmu-miR-182-5p	-2.3331	1.68e-07
Alzheimer’s disease
mmu-miR-376a-3p	-1.4562	7.52e-05
mmu-miR-211-5p	1.383	0.00021693
mmu-miR-29b-3p	-1.1311	0.00058445
mmu-miR-1912-3p	-1.0655	0.0039967
mmu-miR-34b-5p	-1.0074	0.0018202
mmu-miR-101a-5p	-0.7903	0.034714
mmu-miR-6989-3p	0.7879	0.035636
mmu-miR-448-3p	-0.7657	0.00027739
mmu-miR-301a-3p	-0.7643	0.033137
mmu-miR-99a-3p	-0.747	0.01562
prostate cancer
hsa-let-7f-5p	2.01	0.00179
hsa-miR-1-5p	1.92	0.00302
hsa-miR-200a-5p	1.72	0.000709
hsa-miR-183-5p	1.63	0.000334
hsa-miR-148a-5p	1.62	0.000123
hsa-miR-671-5p	-1.58	6.91e-05
hsa-miR-203a-5p	1.51	9.86e-05
hsa-let-7a-5p	1.5	0.00302
hsa-miR-483-5p	-1.47	0.00204
hsa-miR-26b-5p	1.47	0.00316
gastric cancer
hsa-miR-1269b	7.0772	1.67e-10
hsa-miR-767-5p	6.8957	8.66e-21
hsa-miR-105-5p	6.8766	1.1e-20
hsa-miR-105-3p	6.7291	2.43e-19
hsa-miR-1269a	6.5217	3.19e-17
hsa-miR-552-3p	5.8245	9.86e-27
hsa-miR-372-5p	5.0227	1.07e-08
hsa-miR-6510-5p	-4.4821	2.24e-13
hsa-miR-196a-5p	4.48	8.87e-43
hsa-miR-196a-3p	4.4558	4.69e-43

## Sheet: Table S2
Table S2. The top10 miRNAs according to p-value
miRNAs	Log2 fold change	p-value
skeletal muscle denervation
mmu-miR-21a-5p	2.3919	3.62e-31
mmu-miR-142a-3p	3.3716	4.01e-24
mmu-miR-142b	3.3716	4.01e-24
mmu-miR-34c-5p	3.2644	3.33e-15
mmu-miR-30e-3p	-1.2791	5.15e-13
mmu-miR-183-5p	-3.4022	2.43e-11
mmu-miR-7689-3p	3.171	2.49e-11
mmu-miR-30f	-1.3836	2.58e-11
mmu-miR-152-5p	1.2865	4.27e-11
mmu-miR-19b-3p	1.7646	2.43e-10
Alzheimer’s disease
mmu-miR-376a-3p	-1.4562	7.52e-05
mmu-miR-467a-5p	0.2359	7.9e-05
mmu-miR-467b-5p	0.2359	7.9e-05
mmu-miR-211-5p	1.383	0.00021693
mmu-miR-448-3p	-0.7657	0.00027739
mmu-miR-379-5p	0.2067	0.00036018
mmu-miR-29b-3p	-1.1311	0.00058445
mmu-miR-34b-5p	-1.0074	0.0018202
mmu-miR-411-3p	0.17155	0.002331
mmu-miR-34c-5p	-0.4999	0.0025816
prostate cancer
hsa-miR-659-5p	-1.13	1.14e-07
hsa-miR-671-3p	-1.18	2.48e-07
hsa-miR-145-5p	-1.01	9.88e-07
hsa-miR-490-5p	-1.13	2.95e-06
hsa-miR-933	-1.3	6.46e-06
hsa-miR-765	-1.3	9.14e-06
hsa-miR-29b-1-5p	1.13	1.5e-05
hsa-miR-550a-5p	-1.13	2.6e-05
hsa-miR-150-5p	-1.35	2.81e-05
hsa-miR-23b-5p	1.04	3.15e-05
gastric cancer
hsa-miR-21-5p	1.7569	1.53e-47
hsa-miR-196a-3p	4.4558	4.69e-43
hsa-miR-196a-5p	4.48	8.87e-43
hsa-miR-196b-5p	4.1177	2.69e-32
hsa-miR-135b-5p	3.0155	7.04e-29
hsa-miR-139-5p	-2.1799	3.48e-27
hsa-miR-146b-5p	1.7126	4.88e-27
hsa-miR-552-3p	5.8245	9.86e-27
hsa-miR-365b-5p	-1.4068	3.83e-24
hsa-miR-365a-5p	-1.4098	3.9e-24

## Sheet: Table S3
Table S3 The top5 lncRNAs according to the absolute value of Log2 fold change in adipocyte differentiation
lncRNAs	Log2 fold change	p-value
SH3RF3-AS1	3.9978	8.45e-06
LINC01119	-3.7734	0.000179809
MIAT	-3.2429	0.0050623
LINC01914	2.351	0.0173599
SERPINB9P1	-2.3494	0.00454825

## Sheet: Table S4
Table S4 The top5 lncRNAs according to p-value in adipocyte differentiation
lncRNAs	Log2 fold change	p-value
SH3RF3-AS1	3.9978	8.45e-06
LINC01119	-3.7734	0.000179809
SERPINB9P1	-2.3494	0.00454825
MIAT	-3.2429	0.0050623
LINC01554	2.0647	0.0118653

## Sheet: Table S5
Table S5 The top10 lncRNAs according to the absolute value of Log2 fold change in skeletal muscle denervation
lncRNAs	Log2 fold change	p-value
LNC_000280	-6.1365	0.00115
LNC_000044	-5.6631	0.0001
ENSMUST00000131642.1	-5.619	5e-05
LNC_000392	-5.4379	5e-05
ENSMUST00000189507.1	5.1693	0.0013
LNC_000246	-5.0684	5e-05
ENSMUST00000189978.1	4.7794	0.0016
LNC_000618	-4.655	0.0008
ENSMUST00000141133.1	4.5767	5e-05
ENSMUST00000133548.4	4.5358	0.0003

## Sheet: Table S6
Table S6 The top10 lncRNAs according to p-value in skeletal muscle denervation
lncRNAs	Log2 fold change	p-value
ENSMUST00000153497.1	-3.8919	5e-05
ENSMUST00000137810.2	-3.8111	5e-05
ENSMUST00000187920.1	-3.4142	5e-05
ENSMUST00000131642.1	-5.619	5e-05
LNC_000246	-5.0684	5e-05
ENSMUST00000174784.1	1.1697	5e-05
ENSMUST00000191791.1	-2.027	5e-05
ENSMUST00000185335.1	-2.6643	5e-05
LNC_000360	-inf	5e-05
LNC_000052	-2.8423	5e-05

## Sheet: Table S7
Table S7. The top10 IPA top10 canonical pathways according to p-value
Ingenuity Canonical Pathways	-log(p-value)	Ratio	z-score	Molecules
skeletal muscle denervation
Hepatic Fibrosis / Hepatic Stellate Cell Activation	12.7	0.263	#NUM!	ACTA2,AGT,BAX,CCN2,CCR5,CD14,COL19A1,COL22A1,COL24A1,COL25A1,COL28A1,COL3A1,COL5A3,COL6A5,COL7A1,COL8A1,CYP2E1,FGF1,FLT1,FLT4,IFNGR2,IGF2,IGFBP3,IL10RA,IL1R1,KDR,MET,MYH11,MYH14,MYH3,MYH6,MYH7,MYH8,MYL2,MYL3,MYL4,MYL6B,MYL9,MYO5C,NFKB2,NGFR,PDGFB,RELB,SERPINE1,TGFB1,TGFBR1,TLR4,TNFRSF1A,VEGFA,VEGFC,VEGFD
Hepatic Fibrosis Signaling Pathway	12.3	0.196	0.62	ACTA2,ACVR1,ACVR1B,ACVR2B,AGT,AKT1,CACNB1,CACNG1,CACNG6,CACNG7,Calm1 (includes others),CASP3,CCN2,CHUK,CNR1,COL3A1,COL5A3,CYBB,ELK1,FLT1,FLT4,FOXO4,FTH1,FTL,FZD7,FZD8,FZD9,IL1R1,IL33,IRS2,ITGA6,ITGA8,ITGAM,ITGAX,ITGB2,ITGB4,ITGB6,ITGB8,KDR,LRP5,MAP2K6,MAPK9,MYL10,MYL12B,MYL2,MYL3,MYL4,MYL6B,MYL9,MYLK,MYLK2,NCF1,NCF2,NFKB2,NFKBIE,NGFR,NOX4,PDGFB,PIK3CG,PIK3R3,PIK3R5,PRKCB,RAC2,RELB,RHOBTB2,RHOC,RH…
Protein Kinase A Signaling	11.3	0.192	1.016	ADCY2,ADCY4,ADCY6,ADCY9,AKAP1,AKAP11,ANAPC5,Calm1 (includes others),CAMK2A,CAMK2D,CDC14B,CHUK,DHH,DUSP1,DUSP10,DUSP15,DUSP18,DUSP2,DUSP4,DUSP5,DUSP7,DUSP8,EBI3,ELK1,EYA1,FLNC,GNA13,GUCY1A1,GUCY1B1,GYS1,H1-3,H3-3A/H3-3B,MYL10,MYL12B,MYL2,MYL3,MYL4,MYL6B,MYL9,MYLK,MYLK2,NFATC1,NFKB2,NFKBIE,NGFR,NOS3,PDE4A,PDE4C,PDE7B,PDE8A,PHKG1,PLCD4,PLCL2,PPP1R11,PPP1R14A,PPP1R14B,PPP1R3A,PPP1R3C,PPP1R3D,PRKCB,PT…
ILK Signaling	10.9	0.244	0.156	ACTA2,ACTC1,AKT1,ARHGEF6,BMP2,CASP3,CFL2,FLNC,IRS1,IRS2,ITGB2,ITGB4,ITGB6,ITGB8,KRT18,LIMS2,MAP2K6,MAPK9,MYH11,MYH14,MYH3,MYH6,MYH7,MYH8,MYL2,MYL3,MYL4,MYL6B,MYL9,MYO5C,NFKB2,NOS2,PIK3CG,PIK3R3,PIK3R5,PPM1L,PPP1R14B,PPP2R2D,PPP2R3A,PTGS2,RAC2,RELB,RHOBTB2,RHOC,RHOT2,TNFRSF1A,VEGFA,VEGFC,VEGFD
Neutrophil Extracellular Trap Signaling Pathway	9.92	0.184	-0.229	AKT1,ATP5F1A,C1QA,C1QB,C1QC,CASP3,CASP4,CASQ1,CCR1,CCR5,CD14,COL19A1,COL22A1,COL24A1,COL25A1,COL28A1,COL3A1,COL5A3,COL6A5,COL7A1,COL8A1,CYBB,CYC1,GP1BA,H3-3A/H3-3B,H4C14,H4C15,H4C8,HCK,ITGAM,ITGB2,KCNN3,MAP2K6,MAPK9,MT-ND1,MT-ND2,MT-ND3,NCF1,NCF2,NDUFS7,NDUFV1,NFKB2,NLRP3,NOS2,NOX4,ORAI1,ORAI2,PF4,PIK3CG,PIK3R3,PIK3R5,PLA2G4A,PLA2G4E,PLA2G5,PLAAT1,PLAAT3,PLCD4,PLCL2,PNPLA3,PPIF,PRKCB,RAC2,SDHA,SD…
Actin Cytoskeleton Signaling	9.74	0.217	0.87	ACTA2,ACTC1,ARHGAP24,ARHGEF6,CD14,CFL2,FGD3,FGF1,FGF21,FGF5,FGF6,GNA13,IQGAP2,ITGA6,ITGA8,ITGAM,ITGAX,ITGB2,ITGB4,ITGB6,ITGB8,KNG1,MYH11,MYH14,MYH3,MYH6,MYH7,MYH8,MYL10,MYL12B,MYL2,MYL3,MYL4,MYL6B,MYL9,MYLK,MYLK2,MYO5C,NCKAP1L,PDGFB,PFN2,PIK3CG,PIK3R3,PIK3R5,Ppp1r12b,RAC2,RRAS,RRAS2,TIAM2,TLN1,TLN2,VAV1,WAS
Cellular Effects of Sildenafil (Viagra)	9.73	0.26	#NUM!	ACTA2,ACTC1,ADCY2,ADCY4,ADCY6,ADCY9,CACNB1,CACNG1,CACNG6,CACNG7,Calm1 (includes others),GUCY1A1,GUCY1B1,KCNH2,KCNN1,KCNN3,MYH11,MYH14,MYH3,MYH6,MYH7,MYH8,MYL10,MYL12B,MYL2,MYL3,MYL4,MYL6B,MYL9,MYLK,MYO5C,NOS3,NPR2,PABPC4,PDE4A,PDE4C,PLCD4,PLCL2,Ppp1r12b
Phagosome Formation	9.48	0.157	0.862	ADGRB2,ADGRE1,ADGRF5,ADGRG1,ADGRL4,ADRA1A,ADRA1D,AKT1,APLNR,C3AR1,C5AR2,CASR,CCR1,CCR2,CCR5,CD14,CELSR2,CFL2,CHRM3,CNR1,CYSLTR1,ELMO3,F2RL1,F2RL3,FCER1G,FCGR1A,FCGR2A,FCGR2B,FZD7,FZD8,FZD9,GPR132,GPR155,GPR157,GPR4,GPR65,GPRC5A,GPRC5B,HCAR1,HCK,HMOX1,ITGA6,ITGA8,ITGAM,ITGAX,ITGB2,ITGB4,ITGB6,ITGB8,LGR4,MAP2K6,MAPK4,MCHR1,MRC1,MYH11,MYH14,MYH3,MYH6,MYH7,MYH8,MYL12B,MYL2,MYL3,MYL4,MYL6B,MYL9,MYLK,M…
Neuroinflammation Signaling Pathway	8.87	0.192	4.009	ACVR1,ACVR1B,ACVR2B,AKT1,Aph1c,BIRC3,CASP3,CD200,CD200R1,CD86,CHUK,CNTF,CSF1R,CXCL12,CYBB,GDNF,GRINA,HLA-DMA,HLA-DMB,HLA-DQA1,HLA-DQB1,HLA-DRB5,HMOX1,IFNGR2,IL1R1,MAPK4,MAPK9,MMP3,Naip1 (includes others),NCF1,NCF2,NFATC1,NFKB2,NLRP3,NOS2,NOX4,PIK3CG,PIK3R3,PIK3R5,PLA2G4A,PLA2G4E,PLA2G5,PTGS2,RAC2,RELB,SOD2,SYK,TGFB1,TGFBR1,TIRAP,Tlr13,TLR2,TLR4,TLR5,TLR6,TLR7,TLR8,TLR9,TNFRSF1A,TREM2,TYROBP
Macrophage Alternative Activation Signaling Pathway	8.74	0.223	1.64	ABCA1,ACADM,CLEC10A,CSF1R,CXCL13,DUSP1,EIF4EBP1,EPAS1,FCER1G,FCGR2B,H3-3A/H3-3B,H4C14,H4C15,H4C8,HLA-DMA,HLA-DMB,HLA-DQA1,HLA-DQB1,HLA-DRB5,IL10RA,IL33,IRS1,IRS2,KDM6B,KLF4,LPL,MAF,MRC1,NFKB2,NFKBIE,NOS2,NR3C1,PF4,PIK3CG,PIK3R3,PIK3R5,PPARGC1A,RELB,RXRA,RXRG,SOCS3,SYK,TGFB1,THBS1,TLR4
prostate cancer
Hepatic Fibrosis / Hepatic Stellate Cell Activation	9.47	0.191	#NUM!	AGTR1,BAMBI,BCL2,CCL2,CD40,COL12A1,COL13A1,COL17A1,COL1A1,COL27A1,COL28A1,COL2A1,COL4A5,COL4A6,COL7A1,COL8A1,COL9A1,COL9A2,EDNRB,EGFR,FAS,FGFR2,FLT1,IGF1,IL1B,IL1R1,IL1RL1,IL6R,KDR,MET,MYL5,PDGFC,PROK1,TGFB2,TGFB3,TGFBR1,VEGFA
Pulmonary Fibrosis Idiopathic Signaling Pathway	8.54	0.15	-2.021	ACTG2,ADAMTS1,AJUBA,BCL2,BIRC5,CAV1,COL12A1,COL13A1,COL17A1,COL1A1,COL27A1,COL28A1,COL2A1,COL4A5,COL4A6,COL7A1,COL8A1,COL9A1,COL9A2,CXCL12,EGFR,EIF4EBP1,EZH2,FGFR2,FZD7,FZD8,HES1,IL1B,IL6ST,ITGA2,ITGB6,LEF1,LPAR1,MAP2K6,MMP19,MMP26,PDGFC,PIK3R1,PLG,PTEN,SOS2,TCF3,TCF7L1,TCF7L2,TGFB2,TGFB3,TGFBR1,TGFBR3,THBS1
LPS/IL-1 Mediated Inhibition of RXR Function	7.19	0.154	-0.333	ABCC3,ABCC4,ACSBG1,ACSF2,ACSL1,ACSL4,ACSM1,ALDH1A2,ALDH2,ALDH3A2,ALDH3B2,APOC1,APOE,CAT,CHST11,CHST15,CHST2,CRAT,CYP2J2,CYP3A4,CYP3A5,FABP5,FMO5,GSTM1,GSTM2,GSTM3,GSTM4,GSTM5,GSTO2,GSTP1,HMGCS2,IL1B,IL1R1,IL1RL1,MGST3,PPARGC1A,SLC27A2,SOD3,SULT2B1
Hepatic Fibrosis Signaling Pathway	6.48	0.125	-2.534	AGTR1,BAMBI,BCL2,CACNA1D,CACNA2D1,CACNB4,CALM1 (includes others),CCL2,CD40,CEBPB,COL1A1,COL2A1,CREB3L1,DVL1,EZH2,FLT1,FZD7,FZD8,IL1B,IL1R1,IL1RL1,IRS2,ITGA2,ITGB4,ITGB6,ITGB8,KDR,LEF1,MAP2K5,MAP2K6,MYC,MYL5,PDGFC,PDK1,PIK3R1,PRKCA,PROK1,PTEN,RHOB,RHOC,RHOJ,RND3,SOS2,TCF3,TCF7L1,TCF7L2,TF,TFRC,TGFB2,TGFB3,TGFBR1,TGFBR3,VEGFA
γ-linolenate Biosynthesis II (Animals)	6.28	0.474	-1.134	ACSBG1,ACSF2,ACSL1,ACSL4,ACSM1,CYB5A,FADS1,FADS2,SLC27A2
Epithelial Adherens Junction Signaling	5.63	0.166	0.784	AFDN,DIAPH1,DLL1,ECT2,EGFR,FRMD6,LEF1,MAGI2,MET,NECTIN1,NECTIN2,PAK1,PPM1L,PRKAA1,PTEN,SFN,SNAI2,TCF3,TCF7L1,TCF7L2,TGFB2,TGFBR1,TGFBR3,TNS1,VAV2,WASF1
Osteoarthritis Pathway	5.27	0.14	-3.272	ADAMTS5,ANKH,ANXA2,CASP1,CEBPB,COL2A1,CREB3L1,EPAS1,FZD7,FZD8,GREM1,HES1,IL1B,IL1R1,IL1RL1,ITGA2,ITGB4,ITGB6,ITGB8,LEF1,PDGFC,PPARD,PPARGC1A,PRKAA1,PROK1,PTGS2,S1PR3,TCF3,TCF7L1,TCF7L2,TGFBR1,TLR2,VEGFA
Wound Healing Signaling Pathway	5.07	0.135	-2.058	CEBPB,COL12A1,COL13A1,COL17A1,COL1A1,COL27A1,COL28A1,COL2A1,COL4A5,COL4A6,COL7A1,COL8A1,COL9A1,COL9A2,EGFR,FGFR2,IL1B,IL1R1,IL1RL1,ITGB4,LAMA3,LAMB3,MAP2K5,MAP2K6,PDGFC,PRKCA,PROK1,SNAI2,SOS2,TGFB2,TGFB3,TGFBR1,TGFBR3,VEGFA
Aryl Hydrocarbon Receptor Signaling	5.03	0.157	1	ALDH1A2,ALDH2,ALDH3A2,ALDH3B2,CCND2,CYP1B1,CYP3A4,CYP3A5,DHFR,ESR1,FAS,GSTM1,GSTM2,GSTM3,GSTM4,GSTM5,GSTO2,GSTP1,HSPB1,IL1B,MGST3,MYC,NFIA,TGFB2,TGFB3
Pathogen Induced Cytokine Storm Signaling Pathway	4.54	0.116	-3.507	BHLHE40,CASP1,CCL2,COL12A1,COL13A1,COL17A1,COL1A1,COL27A1,COL28A1,COL2A1,COL4A5,COL4A6,COL7A1,COL8A1,COL9A1,COL9A2,CXCL12,CXCL13,CXCL14,CXCL17,CXCR4,HLA-DMB,HLA-DOA,IL1B,IL1R1,IL1RL1,IL6R,IL6ST,IRF1,LYST,MYC,PDGFC,PROK1,SLC2A14,SLC2A3,SLC2A5,SOCS3,STING1,TGFB2,TGFB3,TLR2,TNFRSF10B,VEGFA
Alzheimer’s disease
Ephrin Receptor Signaling	6.82	0.139	1.606	ACTR3,ADAM10,AKT2,ARHGEF15,CRK,EPHA7,EPHB4,FYN,GNAS,GNAT2,GNG12,GNG7,ITGAL,ITGAM,ITGAX,ITGB5,ITSN1,KALRN,MAP4K4,PAK3,PAK5,PAK6,PDGFA,RAC1,SDCBP,SH2D3C,SOS2,WIPF1
Signaling by Rho Family GTPases	6.71	0.124	0.2	ACTR3,ARHGEF15,ARHGEF9,CDH8,FNBP1,GFAP,GNAS,GNAT2,GNG12,GNG7,ITGAL,ITGAM,ITGAX,ITGB5,MAP2K7,MAPK10,MYL1,MYL12B,MYL4,PAK3,PAK5,PAK6,PI4KA,PIK3C3,PIK3CD,RAC1,RELB,SEPTIN2,SEPTIN4,SEPTIN8,SEPTIN9,STMN1,WIPF1
Axonal Guidance Signaling	5.44	0.0923	#NUM!	ACTR3,ADAM10,Adam3,ADAMTS9,AKT2,ARHGEF15,CRK,DCC,ECEL1,EPHA7,EPHB4,FYN,GNAS,GNAT2,GNG12,GNG7,ITGAL,ITGAM,ITGAX,ITGB5,ITSN1,KALRN,KCNJ12,KIF7,L1CAM,MYL1,MYL12B,MYL4,NFAT5,NRP2,NTNG1,NTRK3,PAK3,PAK5,PAK6,PDGFA,PIK3C3,PIK3CD,PLCH1,PRKAR2A,PRKCD,RAC1,SDCBP,SOS2,TUBA4A,UNC5A,WIPF1
Semaphorin Neuronal Repulsive Signaling Pathway	4.8	0.133	0	AKT2,FYN,ITGAL,ITGAM,ITGAX,ITGB5,MAP2K7,MYL1,MYL12B,MYL4,NRP2,PAK3,PAK5,PAK6,Pde4d,PIK3C3,PIK3CD,PRKAR2A,RAC1,TP53
Estrogen Receptor Signaling	4.58	0.0929	1.616	ADCY7,AKT2,ATP5F1A,CACNA1B,CACNA1S,CACNB1,CAV1,CDK8,EIF2B2,EIF2B4,FOXG1,FOXO3,GNAS,GNAT2,GNG12,GNG7,GPS2,MDK,MED1,MED12L,MED14,MYL1,MYL12B,MYL4,NCOR1,NDUFS1,NDUFV1,PIK3C3,PIK3CD,PLCH1,PRKAR2A,PRKCD,RBFOX2,RELB,SHF,SOS2,TP53,TRRAP
Renin-Angiotensin Signaling	4.47	0.14	0.535	ADCY7,CCL5,ITPR2,MAPK10,MAPK14,PAK3,PAK5,PAK6,PIK3C3,PIK3CD,PRKAR2A,PRKCD,RAC1,RELB,SHF,SOS2,STAT1
Insulin Secretion Signaling Pathway	4.3	0.103	1.8	ADCY7,CACNA1B,CACNA1G,CACNA1S,CACNB1,CSHL1,EIF2A,EIF2B2,EIF2B4,EIF4A2,FYN,GCK,GHR,GNAS,ITPR2,MAPK14,PAIP1,PIK3C3,PIK3CD,PLCH1,PRKAR2A,PRKCD,PRL,SEC61G,SLC2A1,STAT1,STX16,VTI1B
PTEN Signaling	4.24	0.126	-1.604	AKT2,FOXG1,FOXO3,GHR,IKBKB,IKBKG,INPP5D,INPPL1,ITGAL,ITGAM,ITGAX,ITGB5,MAGI3,NTRK3,PDPK1,PIK3CD,RAC1,RELB,SOS2
GP6 Signaling Pathway	4.2	0.134	1	ADAM10,AKT2,Calm1 (includes others),COL12A1,COL1A2,COL26A1,COL9A1,FYN,LAMB1,LAMC2,PDPK1,PIK3C3,PIK3CD,PRKCD,RAC1,SCHIP1,VAV3
PAK Signaling	4.1	0.137	0.577	ITGAL,ITGAM,ITGAX,ITGB5,MAPK10,MYL1,MYL12B,MYL4,PAK3,PAK5,PAK6,PDGFA,PIK3C3,PIK3CD,RAC1,SOS2
gastric cancer
S100 Family Signaling Pathway	16.5	0.275	-3.022	ACKR1,ACKR3,ACKR4,ADCYAP1R1,ADGRB3,ADGRE2,ADGRG1,ADGRG2,ADGRG4,ADGRL3,ADRA1A,ADRA1D,ADRB2,ADRB3,AGTR1,AHNAK,ANXA1,AVPR1A,BCL2,BDKRB1,BTC,CACNA1C,CACNA1D,CACNA1E,CACNA1F,CACNA1H,CACNA2D3,CACNB2,CACNG4,CACNG6,CALCR,CAMK2A,CAMK2B,CAMK2G,CCKAR,CCKBR,CCL20,CCL3,CCR10,CCR8,CD36,CDKN1A,CHRM1,CHRM2,CHRM4,CHRM5,CMKLR2,CNR1,CREB3L3,CXCL8,CYSLTR1,DEFA5,DEFA6,DLC1,DRD1,ERBB2,ETV4,F2R,F2RL2,FCGR1A,FCGR1BP,FCG…
CREB Signaling in Neurons	13.8	0.278	-5.466	ACKR1,ACKR3,ACKR4,ADCY10,ADCY2,ADCY5,ADCYAP1R1,ADGRB3,ADGRE2,ADGRG1,ADGRG2,ADGRG4,ADGRL3,ADRA1A,ADRA1D,ADRB2,ADRB3,AGTR1,AVPR1A,BDKRB1,BMP6,BMPR1B,CACNA1C,CACNA1D,CACNA1E,CACNA1F,CACNA1H,CACNA2D3,CACNB2,CACNG4,CACNG6,CALCR,CAMK2A,CAMK2B,CAMK2G,CCKAR,CCKBR,CCR10,CCR8,CHRM1,CHRM2,CHRM4,CHRM5,CMKLR2,CNR1,CREB3L3,CYSLTR1,DRD1,F2R,F2RL2,FFAR1,FGF2,FGFR1,FGFR4,FPR3,FZD10,FZD2,GALR1,GHR,GHRHR,GLP2R,GNA1…
Agranulocyte Adhesion and Diapedesis	12	0.357	#NUM!	ACKR3,ACKR4,ACTA2,ACTC1,ACTG2,AOC3,CCL11,CCL14,CCL18,CCL2,CCL20,CCL21,CCL25,CCL26,CCL28,CCL3,CCL3L3,CCL7,CCR10,CCR8,CLDN1,CLDN14,CLDN15,CLDN16,CLDN17,CLDN2,CLDN5,CLDN6,CLDN9,CXCL1,CXCL10,CXCL11,CXCL12,CXCL14,CXCL17,CXCL3,CXCL5,CXCL6,CXCL8,CXCL9,CXCR2,GNAI1,IL1RN,IL36A,IL36B,IL36RN,IL37,ITGB7,JAM3,MADCAM1,MMP1,MMP10,MMP11,MMP12,MMP13,MMP27,MMP28,MMP3,MMP7,MMP8,MMP9,MYH1,MYH11,MYH4,MYH6,MYH7,MYL3,M…
Airway Pathology in Chronic Obstructive Pulmonary Disease	10.7	0.415	#NUM!	C8G,CCL2,CCL20,CD70,CSF2,CTSG,CXCL1,CXCL3,CXCL8,ELANE,FGF10,FGF14,FGF17,FGF19,FGF2,FGF20,FGF3,FGF8,IFNG,IL11,IL12A,IL17B,IL17C,IL17D,IL23A,IL36A,IL36B,IL37,IL6,LCN1,LCN10,LCN12,LEP,LIF,MMP1,MMP8,MMP9,OBP2A,OBP2B,OSM,PAEP,PTGDS,RBP4,TNFSF11,TNFSF12,TNFSF15,TNFSF4,TNFSF9,TSLP
Breast Cancer Regulation by Stathmin1	10.3	0.261	-4.096	ACKR1,ACKR3,ACKR4,ADCYAP1R1,ADGRB3,ADGRE2,ADGRG1,ADGRG2,ADGRG4,ADGRL3,ADRA1A,ADRA1D,ADRB2,ADRB3,AGTR1,ARHGEF4,AURKA,AURKB,AVPR1A,BDKRB1,BMP6,CALCR,CAMK2A,CAMK2B,CAMK2G,CCKAR,CCKBR,CCR10,CCR8,CDK1,CDK6,CHRM1,CHRM2,CHRM4,CHRM5,CMKLR2,CNR1,CREB3L3,CYSLTR1,DRD1,E2F1,E2F3,E2F7,F2R,F2RL2,FFAR1,FGF2,FOXM1,FPR3,FZD10,FZD2,GALR1,GHRHR,GLP2R,GNG7,GNRHR,GPER1,GPR119,GPR12,GPR135,GPR146,GPR15,GPR155,GPR158,G…
Phagosome Formation	9.7	0.249	-4.117	ACKR1,ACKR3,ACKR4,ADCYAP1R1,ADGRB3,ADGRE2,ADGRG1,ADGRG2,ADGRG4,ADGRL3,ADRA1A,ADRA1D,ADRB2,ADRB3,AGTR1,AP1S2,AVPR1A,BDKRB1,CALCR,CCKAR,CCKBR,CCR10,CCR8,CD36,CFL2,CHRM1,CHRM2,CHRM4,CHRM5,CMKLR2,CNR1,COLEC12,CYSLTR1,DRD1,F2R,F2RL2,FCER1A,FCGR1A,FCGR1BP,FCGR2A,FCGR3A/FCGR3B,FFAR1,FPR3,FZD10,FZD2,GALR1,GHRHR,GLP2R,GNRHR,GPER1,GPLD1,GPR119,GPR12,GPR135,GPR146,GPR15,GPR155,GPR158,GPR17,GPR176,GPR182,GPR…
FXR/RXR Activation	9.53	0.389	#NUM!	ABCB11,ABCG5,ABCG8,AGT,AHSG,ALB,APOA1,APOA2,APOA4,APOB,APOC1,APOC3,APOE,APOH,BAAT,CYP19A1,CYP27A1,FABP6,FBP1,FETUB,FGF19,FGFR4,G6PC1,IL1RN,IL36A,IL36B,IL36RN,IL37,KNG1,LIPC,MAPK10,MLXIPL,MTTP,NR0B2,NR1H4,PCK2,PON1,PON3,RBP4,SAA1,SAA2,SAA4,SLC51A,SLC51B,SLCO1B1,SLCO1B3,SULT2A1,VLDLR,VTN
Atherosclerosis Signaling	9.1	0.376	#NUM!	ALB,ALOX12,ALOX15,ALOX15B,APOA1,APOA2,APOA4,APOB,APOC1,APOC3,APOE,CCL11,CCL2,CD36,CMA1,COL10A1,COL1A1,COL1A2,COL5A3,CXCL12,CXCL8,IFNG,IL1RN,IL36A,IL36B,IL36RN,IL37,IL6,MMP1,MMP13,MMP3,MMP9,MSR1,PDGFD,PLA2G10,PLA2G12B,PLA2G2C,PLA2G2F,PLA2G4D,PLA2G5,PLA2G7,PLAAT1,PLAAT2,PNPLA3,PON1,RBP4,S100A8,SAA4,TNFSF12,TPSAB1/TPSB2
G-Protein Coupled Receptor Signaling	9.03	0.245	-3.202	ACKR1,ACKR3,ACKR4,ADCY10,ADCY2,ADCY5,ADCYAP1R1,ADGRB3,ADGRE2,ADGRG1,ADGRG2,ADGRG4,ADGRL3,ADRA1A,ADRA1D,ADRB2,ADRB3,AGTR1,AVPR1A,BDKRB1,CALCR,CAMK2A,CAMK2B,CAMK2G,CCKAR,CCKBR,CCR10,CCR8,CHRM1,CHRM2,CHRM4,CHRM5,CMKLR2,CNGA1,CNGA3,CNGB3,CNR1,CREB3L3,CXCR2,CYSLTR1,DRD1,DUSP1,DUSP9,ENPP6,F2R,F2RL2,FFAR1,FOS,FPR3,FZD10,FZD2,GALR1,GDPD3,GHRHR,GLP2R,GNA11,GNA15,GNAI1,GNAO1,GNAZ,GNG7,GNRHR,GPER1,GPR119,GP…
cAMP-mediated signaling	8.42	0.309	-3.543	ADCY10,ADCY2,ADCY5,ADRB2,ADRB3,AGTR1,AKAP12,AKAP4,AKAP6,CAMK2A,CAMK2B,CAMK2G,CHRM1,CHRM2,CHRM4,CHRM5,CNGA1,CNGA3,CNGB3,CNR1,CREB3L3,CXCR2,DRD1,DUSP1,DUSP9,ENPP6,GDPD3,GNAI1,GNAO1,GPER1,GPR17,GRM2,GRM4,GRM8,HCAR2,HRH2,HTR1B,HTR1E,HTR1F,HTR4,HTR7,LHCGR,LPAR1,LTB4R,MAPK3,MC1R,MC2R,MPPED2,NPR3,P2RY12,P2RY14,PALM2AKAP2,PDE11A,PDE1B,PDE1C,PDE2A,PDE3A,PDE5A,PDE7B,PDE8B,PDE9A,PKIA,PKIG,PRKACG,PRKAR2B,PTG…
Adipocyte differentiation
Cardiac Hypertrophy Signaling (Enhanced)	10.5	0.0904	0.905	ADRA1B,ADRA2A,AGTR1,CACNB4,CXCL8,DIAPH3,EDNRB,FGF1,FGF12,FGF5,FGF9,FZD2,FZD8,HDAC9,HSPB7,IGF1,IKBKE,IL17RC,IL17RD,IL17RE,IL18R1,IL1RL1,IL6,ITGA2,ITGA3,ITGB8,ITPR1,MAPK13,MKNK2,MYC,NPR1,OPN1SW,PDE1A,PDE3B,PDE4B,PDE4D,PDE5A,PIK3C2B,PIK3R1,PLCB4,PRKAR2B,RASD1,RELB,TGFB3,TGFBR3,TNFRSF11B,TNFSF9,WNT2B,WNT5A
Tumor Microenvironment Pathway	8.67	0.134	-0.626	CD274,CSPG4,CXCL8,FGF1,FGF12,FGF5,FGF9,FOS,FOXO1,ICAM1,IGF1,IGF2,IL6,MMP1,MMP17,MYC,PDGFC,PDGFD,PIK3C2B,PIK3R1,PLAU,RASD1,RELB,TGFB3
G-Protein Coupled Receptor Signaling	8.41	0.0754	-1.236	ACKR3,ADORA1,ADORA2A,ADRA1B,ADRA2A,AGTR1,BDKRB1,CARD10,CMKLR1,DUSP1,DUSP4,EDNRB,FOS,FOXO1,FYN,FZD2,FZD8,GPR146,GPR39,GPR68,GPR85,HTR1F,IKBKE,KCNQ3,LGR4,MAPK13,MEGF6,NFKBIE,OPN1SW,OXTR,P2RY11,PDE1A,PDE3B,PDE4B,PDE4D,PDE5A,PIK3C2B,PIK3R1,PLCB4,PRKAR2B,PTGER4,PTGIR,PTK2B,RASD1,RELB,RGS14,RGS2,RGS4,RPS6KA1,S1PR3,SIX2,SSTR1,TBXA2R
Axonal Guidance Signaling	8.35	0.0845	#NUM!	ABLIM3,ADAM19,ADAMTS10,ADAMTS12,ADAMTS13,ADAMTS14,ADAMTS15,ADAMTS5,BMP2,EFNA3,EPHA2,EPHA4,EPHB1,EPHB6,FYN,FZD2,FZD8,IGF1,ITGA2,ITGA3,ITGB8,MMP1,MMP17,NTF3,OPN1SW,PAPPA,PDGFC,PDGFD,PIK3C2B,PIK3R1,PLCB4,PLXNA2,PLXNC1,PRKAR2B,RASD1,RASSF5,RGS3,SEMA3A,SEMA3D,SEMA7A,UNC5B,WNT2B,WNT5A
Hepatic Fibrosis Signaling Pathway	8.16	0.0898	-0.174	AGTR1,CACNB4,COL18A1,COL5A3,CXCL8,DIRAS3,FOS,FOXO1,FZD2,FZD8,ICAM1,IKBKE,IL1RL1,IRAK2,ITGA2,ITGA3,ITGB8,MAPK13,MMP1,MYC,NFKBIE,OPN1SW,PDGFC,PDGFD,PIK3C2B,PIK3R1,PRKAR2B,RASD1,RELB,RHOBTB1,RHOU,TCF7,TGFB3,TGFBR3,TNFRSF11B,VCAM1,WNT2B,WNT5A
Pulmonary Fibrosis Idiopathic Signaling Pathway	7.87	0.0982	-0.354	AJUBA,COL13A1,COL15A1,COL18A1,COL5A3,COL8A2,FGF9,FOS,FOXO1,FZD2,FZD8,HES1,IL6,ITGA2,MAPK13,MMP1,MMP17,PDGFC,PDGFD,PIK3C2B,PIK3R1,PLAU,PTK2B,RASD1,RELB,RPS6KA1,TCF7,TERT,TGFB3,TGFBR3,WNT2B,WNT5A
Hepatic Fibrosis / Hepatic Stellate Cell Activation	7.31	0.119	#NUM!	A2M,AGTR1,COL13A1,COL15A1,COL18A1,COL5A3,COL8A2,CXCL8,EDNRB,FGF1,ICAM1,IFNGR1,IGF1,IGF2,IL1RL1,IL6,MMP1,PDGFC,PDGFD,RELB,TGFB3,TNFRSF11B,VCAM1
Regulation Of The Epithelial Mesenchymal Transition By Growth Factors Pathway	6.76	0.115	-0.728	DOCK10,FGF1,FGF12,FGF5,FGF9,FOS,FOXO1,IKBKE,IL6,MAPK13,MEST,MMP1,PDGFC,PDGFD,PIK3C2B,PIK3R1,RASD1,RELB,SNAI2,TGFB3,TNFRSF11B,TNFSF9
Role of Macrophages, Fibroblasts and Endothelial Cells in Rheumatoid Arthritis	6.63	0.0904	#NUM!	CXCL8,FOS,FZD2,FZD8,ICAM1,IKBKE,IL16,IL17RC,IL18R1,IL1RL1,IL32,IL6,IRAK2,MMP1,MYC,NFKBIE,PDGFC,PDGFD,PIK3C2B,PIK3R1,PLCB4,RASD1,ROR2,SFRP1,SOCS1,TCF7,TNFRSF11B,VCAM1,WNT2B,WNT5A
Human Embryonic Stem Cell Pluripotency	5.82	0.104	0.218	BMP2,FOXO1,FZD2,FZD8,ID1,ID4,INHBA,KLF2,LIFR,MYC,NOG,NTF3,PDGFC,PDGFD,PIK3C2B,PIK3R1,RASD1,TERT,TGFB3,WNT2B,WNT5A

## Sheet: Table S8
Table S8. The rank of disease critical ncRNAs according to c value, Log2 fold change and p-value
miRNAs	C value	Log2 fold change	p-value
skeletal muscle denervation
miR-204-5p	23	129	120
miR-214	87	132	114
miR-10b-5p	43	135	46
miR-152	22	127	77
miR-27a	12	139	110
miR-18a	66	17	36
miR-139-5p	44	81	23
miR-159/497	3	83	91
miR-29c	33	30	70
miR-34b	127	16	43
miR-22	16	73	98
miR-34c	9	4	4
miR-378a-3p	41	120	45
miR-206	68	72	41
prostate cancer
miR-20a	6	22	33
miR-20b	37	40	49
miR-23b	55	49	10
let-7a	18	8	45
miR-155-5p	23	44	55
miR-218-5p	47	54	56
Alzheimer’s disease
miR-30b	6	52	44
miR-29c	19	21	22
miR-369-3p	7	44	46
miR-369-5p	52	54	49
miR-30e	5	39	27
miR-210	47	28	28
gastric cancer
miR-148a	24	159	96
miR-20a-5p	8	120	55
miR-181b	46	135	52
miR-143	73	50	25
miR-218	81	122	82
miR-17	99	141	51
adipocyte differentiation
MIAT	3	4	1
LINC02202	12	9	3
LINC01119	2	2	5
